# Supplementary material for: Cadmium Alters the Metabolism and Perception of Abscisic Acid in Pisum sativum Leaves in a Developmentally Specific Manner
Source: Int J Mol Sci. 2024 Jun 14;25(12):6582. doi: 10.3390/ijms25126582 (PMC11203977; doi:10.3390/ijms25126582)
Supplement: Supplementary file 1 [file ijms-25-06582-s001.zip]

Archive with 1 entries (1 files):
- ijms-3033414-supplementary.pdf
